# Supplementary material for: Hearing Outcomes Following Ventriculoperitoneal Shunt Placement: A Scoping Review
Source: J Clin Med. 2026 Jun 3;15(11):4325. doi: 10.3390/jcm15114325 (PMC13257779; doi:10.3390/jcm15114325)
Supplement: Supplementary file 1 [file jcm-15-04325-s001.zip]

Archive with 3 entries (3 files):
- PRISMAScR_VPS_v2.pdf
- PRISMA_2020_checklist.pdf
- S1_VPS.png
